# Supplementary material for: N-Rich Doped Anatase TiO2 with Smart Defect Engineering as Efficient Photocatalysts for Acetaldehyde Degradation
Source: Nanomaterials (Basel). 2022 May 5;12(9):1564. doi: 10.3390/nano12091564 (PMC9105496; doi:10.3390/nano12091564)
Supplement: Supplementary file 1 [file nanomaterials-12-01564-s001.zip]

Archive with 1 entries (1 files):
- nanomaterials-1693445-supplementary.pdf
